# Supplementary material for: A systematic review of longitudinal studies on the association between depression and smoking in adolescents
Source: BMC Public Health. 2009 Sep 22;9:356. doi: 10.1186/1471-2458-9-356 (PMC2758872; doi:10.1186/1471-2458-9-356)
Supplement: Additional file 1 — Quality table. Quality Assessment of included longitudinal studies on the association of depression and smoking. [file 1471-2458-9-356-S1.XLS]

## Sheet: Sheet1
Quality Assessment of included longitudinal studies on the association of depression and smoking.
First Author	Target population and the observation period well defined?	Were the participation rates >=75%?	Lost to follow up <25%?	Were exposure data collected by trained interviewers?	Follow-up shorter than a year?	Type of questionnaire administration?	Control for confounders?	Diagnostic interview for assessing depression?	Was intensity of smoking measured?	Was severity of depression used?	Was past history of mental illness assessed?		Baseline never smokers for assessment of depression onset?	More than two assessments over time?
Brown	yes	yes	yes	yes	no	in home	yes	yes	yes	no	yes		no	no
Escobedo	yes	yes	yes	yes	no	telephone	yes	no	yes	no	no		--	no
Patton	yes	yes	yes	no	yes	computer-based	yes	yes	yes	yes	no		--	yes
Wu	yes	yes	yes	yes	yes	in home	yes	no	no	no	no		yes	no
Goodman	yes	yes	yes	yes		in home	yes	no	yes	no	no		yes	no
Albers	yes	no	no	yes	yes	telephone	yes	no	no	yes	no		no	no
Fergusson	yes	yes	yes	yes	no	multiple sources	yes	yes	yes	no	yes		--	yes
Lam	yes	yes	yes	no	no	in school	no	no	no	yes	no		no	no
Audrain-McGovern	yes	no	yes	no	no	in school	yes	no	yes	yes	no		--	yes
Clark	no	yes	yes	yes	no	in home	no	yes	no	no	yes		--	yes
Killen	yes	unknown	yes	yes	no	in school	yes	no	no	yes	no		--	yes
Gilpin	yes	no	no	yes	no	telephone	yes	no	yes	no	no		--	yes
Brook	yes	unknown	yes	yes	no	in home	yes	yes	yes	no		yes	yes	yes
